# Supplementary material for: Energy Reserves, Information Need and a Pinch of Personality Determine Decision-Making on Route in Partially Migratory Blue Tits
Source: PLoS One. 2016 Oct 12;11(10):e0163213. doi: 10.1371/journal.pone.0163213 (PMC5061368; doi:10.1371/journal.pone.0163213)
Supplement: S1 Data — (XLSX) [file pone.0163213.s001.xlsx]

## Sheet: RAW DATA
individual	age	season	cage	winglength	fat	mass	latency to feed	neophilia	neophobia	2nd neopilia	2nd neophobia
CE49273	2	1	1	65	1	10.6	3600	NA	-30	1284	-33.5
CE49272	2	1	2	66	4	11	3600	1800	-43.5	1534	566
CE49271	2	1	3	68	1	10.5	2516	1800	837	599	551
CE49275	2	1	4	68	0	10.3	149	637	1045.5	377	430
CE49169	1	1	5	64	1	9.7	643	45	191	28	-96.5
1EP50421	1	1	6	65	0	10.8	497	58	886	121	1416
1EP41075	1	1	7	66	1	10.1	456	1575	2757.5	1800	1889.5
1EN80735	1	1	8	65	3	10.5	958	1266	852	1288	355
CH18237	1	2	1	65	2	9.9	2125	139	1323.5	20	313.5
CH18238	1	2	2	65	3	10.7	2104	1531	772	21	304.5
CH17903	1	2	3	66	3	10.4	908	41	72.5	359	256
CH17911	1	2	4	65	3	10.6	1981	405	412	1266	397
CH17853	2	2	5	65	4	10.4	3600	987	4.5	1479	1676.5
CH17851	2	2	6	66	2	10.6	3600	1800	971.5	1800	950.5
CH17852	2	2	7	68	2	9.6	964	1800	1004.5	1002	345.5
CH87488	2	2	8	68	0	10.3	663	780	461	338	499.5
CH22511	1	3	1	65	5	10.3	3600	492	3519	928	3212.5
CH22516	2	3	2	66	3	10.4	2244	1800	3358	1800	343
CC86900	2	3	3	68	0	10	737	257	181.5	108	35.5
CH05545	1	3	4	68	4	9.8	1750	605	391	28	-149.5
CC91116	2	3	5	68	0	10.2	859	1800	252	111	507.5
1EN20513	1	3	6	66	3	10.4	1798	5	424	120	1490
CH05415	1	3	7	67	4	10.4	2431	391	1206	87	510.5
1EN79978	2	3	8	67	0	10.1	1349	1800	-56	1800	60
